# Supplementary material for: Deep short-read sequences facilitated identification of seven putative drought tolerance genes in a genome-wide association study in soybean
Source: Front Plant Sci. 2025 Dec 16;16:1661547. doi: 10.3389/fpls.2025.1661547 (PMC12750341; doi:10.3389/fpls.2025.1661547)
Supplement: Supplementary file 2 [file SupplementaryFile2.xlsx]

## Sheet: Supplementary Table 1
Supplementary Table 1: Monthly rainfall data from May to September of 2023
Date	May	June	July	August	September							Rainfall in 2023 (in)	Average rainfall (in)	Deviation from 30-year average data
1	0	0.78	0.16	0	0						May	3.7102	5.366	-30.8572
2	0	0	0	0.01	0						June	2.8601	5.309	-46.1273
3	0	0	0	0	0						July	3.2902	4.498	-26.8519
4	0	0.04	0.0001	0	0						August	4.2501	4.66567	-8.90691
5	1.39	0	0	0.77	0						September	2.5102	3.90533	-35.7238
6	0	0.06	0	1.09	0
7	1.04	0.06	0.27	0	0
8	0.38	0.0001	0	0	0
9	0.0001	0	0	0.68	0
10	0	0.02	0	0.0001	0.53
11	0.18	0	0	1.51	0.01
12	0.11	0	2.71	0	0
13	0.25	0	0	0.03	0
14	0.0001	0	0.04	0.12	0
15	0	0	0	0	0.0001
16	0	0	0	0	0
17	0	1.09	0	0	0
18	0.08	0	0	0	0.06
19	0	0	0	0	1.73
20	0	0	0	0	0
21	0	0	0	0	0
22	0	0	0	0	0.18
23	0	0	0.0001	0	0.0001
24	0	0.57	0	0	0
25	0	0.02	0	0.04	0
26	0	0	0	0	0
27	0	0	0.11	0	0
28	0	0.01	0	0	0
29	0	0.03	0	0	0
30	0.28	0.18	0	0	0
31	0		0	0
Total	3.7102	2.8601	3.2902	4.2501	2.5102	16.6208

## Sheet: Supplementary Table 2
Supplementary Table 2: Mean image scores of all the 240 genotypes grown under the induced drought conditions inside the rainout-shelter
Samples_Name	Genotypes	Image_Score_Drought
S.070	PI 87631 -1	0.5
S.230	S992281FLDSus	0.5
S.071	PI 79691 -4	1
S.072	PI 437776	1
S.111	PI 603463	1
S.146	PI 603497	1
S.156	IAR2103SCN	1
S.157	PI 512322 D	1
S.208	PI 567731	1
S.065	PI 437863 A	1.5
S.159	AR7SCN	1.5
S.165	PI603560	1.5
S.182	IAR2105SCN	1.5
S.204	PI91349	1.5
S.220	PI 544354	1.5
S.037	PI 567525	2
S.063	PI 391583	2
S.162	PI 548561	2
S.170	PI 684675	2
S.178	IAR3016SCNSDS	2
S.179	PI 437500 A	2
S.191	PI 567596	2
S.194	PI 548362	2
S.197	PI 548336	2
S.209	PI 548178	2
S.215	PI 548349	2
S.024	PI 438496 B	2.5
S.049	PI 506942	2.5
S.054	PI 567558	2.5
S.058	PI 475783 B	2.5
S.061	PI 567418 A	2.5
S.078	PI 438112 B	2.5
S.097	IAR2100SDSSCN	2.5
S.153	PI 612611	2.5
S.171	PI 471938	2.5
S.184	PI 437376 A	2.5
S.190	PI 587982 A	2.5
S.195	PI54591	2.5
S.200	PI 548571	2.5
S.207	IAR2809SCNBSR	2.5
S.212	IAR3011	2.5
S.217	PI 603675	2.5
S.218	IAR3012SCN	2.5
S.219	PI 676972	2.5
S.223	PI91102	2.5
S.039	PI 476352 B	3
S.040	PI 391577	3
S.041	PI 468915	3
S.056	PI 437690	3
S.062	PI 70080	3
S.188	PI 647960	3
S.205	PI 81041	3
S.228	S121362FLDRes	3
S.006	PI 54615 -1	3.5
S.046	PI 567435 B	3.5
S.066	PI 253661 B	3.5
S.083	PI 468903	3.5
S.087	PI 416748	3.5
S.129	PI 423870	3.5
S.152	IAR2101SCN	3.5
S.161	PI 407948	3.5
S.163	IAR2808SCNSDS	3.5
S.168	PI 416937	3.5
S.169	IAR2701	3.5
S.172	PI567519	3.5
S.181	IAR2803SCN	3.5
S.189	PI 548511	3.5
S.192	PI 471899	3.5
S.201	PI87631-1	3.5
S.210	IAR2804SCN	3.5
S.229	AR20SBR	3.5
S.238	S132743DRTSus	3.5
S.003	PI 84637	4
S.031	PI 153231	4
S.044	PI 86006	4
S.047	PI 467347	4
S.055	PI 417015	4
S.064	PI 591539	4
S.068	PI 567519	4
S.079	PI 88313	4
S.089	PI 639543	4
S.145	IAR2801SCN	4
S.177	PI 548524	4
S.199	PI 598124	4
S.203	IAR2807SCNBSR	4
S.231	PI538377	4
S.240	PI 578504	4
S.007	PI 266806 C	4.5
S.022	PI 417091	4.5
S.057	PI 468408 B	4.5
S.160	PI 603549	4.5
S.167	S141625DRTRES(2)	4.5
S.174	PI 548572	4.5
S.183	PI 556758	4.5
S.214	PI 471931	4.5
S.221	PI 438230 A	4.5
S.224	PI 548356	4.5
S.001	PI 438019 B	5
S.008	PI 84656	5
S.059	PI 87620	5
S.060	PI 567262 A	5
S.176	PI 548521	5
S.180	PI 437695 A	5
S.187	PI 567774 B	5
S.202	PI89008	5
S.239	IAR3014SCN	5
S.030	PI 567690	5.5
S.033	PI 424078	5.5
S.048	PI 84631	5.5
S.069	PI 437793	5.5
S.088	PI 603556	5.5
S.090	IA2050	5.5
S.112	IAR2701SCN/BSR	5.5
S.130	IAR2106SCN	5.5
S.149	IAR2108BSR	5.5
S.164	PI 617045	5.5
S.186	PI 542044	5.5
S.193	PI 597387	5.5
S.198	IAR2703BSRSDS	5.5
S.213	PI 587563 B	5.5
S.216	IAR2805SDS	5.5
S.015	PI 361080	6
S.113	IAR1902SCN	6
S.142	PI 467327	6
S.196	PI 438309	6
S.225	S141625DRTRes(1)	6
S.232	PI 552538	6
S.235	PI 548411	6
S.002	PI 437112 A	6.5
S.025	PI 88468	6.5
S.067	PI 507471	6.5
S.127	AR19SBR	6.5
S.134	PI 639559 B	6.5
S.029	PI 404187	7
S.137	AR10SDS	7
S.158	AR6SCN	7
S.173	PI 540552	7
S.234	S146205DRTRes(2)	7
S.016	PI 547862	7.5
S.050	PI 291310 C	7.5
S.206	PI253651C	7.5
S.222	PI 548302	7.5
S.004	PI 438083	8
S.014	PI 479735	8
S.211	PI 578477 A	8
S.233	PI 654356	8
S.023	PI 417242	8.5
S.075	PI 68521 -1	8.5
S.096	IA164010SER	8.5
S.185	S146205DRTRes(1)	8.5
S.017	PI 464920 B	9
S.133	PI 639550 E	9
S.005	PI 532463 B	9.5
S.038	PI 437110 A	9.5
S.073	PI 437685 D	9.5
S.110	PI 458307 A	9.5
S.175	PI 548360	9.5
S.042	PI 437788 B	10
S.105	PI 574478 B	10
S.147	AR5SCN	10
S.009	PI 437838	10.5
S.136	PI 603399	10.5
S.226	PI 437160	10.5
S.021	PI 467312	11
S.076	PI 84973	11
S.114	PI 96322	11
S.135	IAR2603SCN	11
S.138	PI 603488	11
S.150	PI 612730	11
S.166	PI 438239 B	11
S.053	PI 475820	11.5
S.121	AR17SCN	11.5
S.028	PI 578499 A	12.5
S.036	PI 458510	12.5
S.091	PI 507221	12.5
S.101	PI 603442	12.5
S.019	PI 89005 -5	13
S.082	PI 404169 B	13
S.139	PI 597478 B	13
S.236	PI 393535	13
S.237	PI458517	13
S.010	PI 567357	13.5
S.051	PI 68732 -1	13.5
S.035	PI 68604 -1	14
S.098	IAR2602SCN	14
S.126	AR4SCN	14
S.131	PI 597464	14
S.148	PI 603426 G	14
S.141	AR11SDS/SCN	15
S.151	AR14SCN	15
S.043	PI 458505	15.5
S.143	IAR1903SCN	15.5
S.013	PI 438335	16
S.117	PI 437462 A	16
S.123	IA176090SER	16
S.018	FC 29333	16.5
S.026	PI 592952	16.5
S.045	PI 490766	16.5
S.140	PI 603389	16.5
S.144	AR1	16.5
S.032	PI 103088	17
S.077	PI 507293 B	17
S.124	PI 504497	17
S.092	IAR2002SCN	17.5
S.120	PI 639528 B	17.5
S.154	PI 232989	17.5
S.012	PI 87617	18
S.086	IAR2104SCN/BSR	18.5
S.104	AR9BSR	18.5
S.020	PI 291309 D	19.5
S.085	IAR2107SCNBSR	19.5
S.102	AR15Phyto	20
S.027	PI 592954	20.5
S.074	PI 437814 A	20.5
S.084	AR16SCN	20.5
S.122	IAR1905SCNBSR	21
S.155	IAR3007SCN	21
S.093	PI 567325 A	21.5
S.099	PI 594456 A	22
S.128	IAR2705BSR	22
S.034	PI 54608 -1	22.5
S.080	PI 518751	23
S.125	IAR3006BSR	23.5
S.227	PI 548383	23.5
S.011	PI 91160	24.5
S.052	PI 81785	24.5
S.103	IAR2802BSR	26
S.108	A95483010(IA1008)	26.5
S.094	IAR2109SCNSDSBSR	28.5
S.106	IAR2110SDSSCNBSR	28.5
S.095	PI 548587	29.5
S.081	AR13BSR	31
S.107	IAR2001BSR	35
S.119	IAR1008SCN/Phyto	35
S.109	AR2	38
S.116	AR3	43
S.132	A95684043	45.5
S.115	IAR1000SDS/SCN	50
S.100	PI 603594	51
S.118	AR18SCN	54
Average		9.5625

## Sheet: Supplementary Table 3
Supplementary Table 3: Mean image scores of all the 240 genotypes grown out in the open without any rainout shelters.
Samples_all	Genotypes	Image_Score_Rainfed
S.173	PI 540552	1
S.172	PI567519	1.5
S.074	PI 437814 A	2
S.079	PI 88313	2
S.107	IAR2001BSR	2
S.115	IAR1000SDS/SCN	2
S.163	IAR2808SCNSDS	2
S.221	PI 438230 A	2
S.033	PI 424078	2.5
S.105	PI 574478 B	2.5
S.110	PI 458307 A	2.5
S.129	PI 423870	2.5
S.135	IAR2603SCN	2.5
S.144	AR1	2.5
S.165	PI603560	2.5
S.193	PI 597387	2.5
S.197	PI 548336	2.5
S.001	PI 438019 B	3
S.015	PI 361080	3
S.021	PI 467312	3
S.042	PI 437788 B	3
S.046	PI 567435 B	3
S.067	PI 507471	3
S.073	PI 437685 D	3
S.076	PI 84973	3
S.078	PI 438112 B	3
S.114	PI 96322	3
S.127	AR19SBR	3
S.133	PI 639550 E	3
S.142	PI 467327	3
S.153	PI 612611	3
S.159	AR7SCN	3
S.182	IAR2105SCN	3
S.185	S146205DRTRes(1)	3
S.191	PI 567596	3
S.201	PI87631-1	3
S.202	PI89008	3
S.217	PI 603675	3
S.225	S141625DRTRes(1)	3
S.007	PI 266806 C	3.5
S.023	PI 417242	3.5
S.026	PI 592952	3.5
S.031	PI 153231	3.5
S.041	PI 468915	3.5
S.116	AR3	3.5
S.166	PI 438239 B	3.5
S.167	S141625DRTRES(2)	3.5
S.168	PI 416937	3.5
S.174	PI 548572	3.5
S.176	PI 548521	3.5
S.178	IAR3016SCNSDS	3.5
S.218	IAR3012SCN	3.5
S.228	S121362FLDRes	3.5
S.238	S132743DRTSus	3.5
S.240	PI 578504	3.5
S.003	PI 84637	4
S.014	PI 479735	4
S.016	PI 547862	4
S.025	PI 88468	4
S.027	PI 592954	4
S.029	PI 404187	4
S.066	PI 253661 B	4
S.080	PI 518751	4
S.104	AR9BSR	4
S.121	AR17SCN	4
S.123	IA176090SER	4
S.126	AR4SCN	4
S.134	PI 639559 B	4
S.139	PI 597478 B	4
S.157	PI 512322 D	4
S.171	PI 471938	4
S.177	PI 548524	4
S.187	PI 567774 B	4
S.222	PI 548302	4
S.227	PI 548383	4
S.237	PI458517	4
S.013	PI 438335	4.5
S.022	PI 417091	4.5
S.032	PI 103088	4.5
S.037	PI 567525	4.5
S.051	PI 68732 -1	4.5
S.091	PI 507221	4.5
S.109	AR2	4.5
S.148	PI 603426 G	4.5
S.158	AR6SCN	4.5
S.164	PI 617045	4.5
S.183	PI 556758	4.5
S.199	PI 598124	4.5
S.206	PI253651C	4.5
S.212	IAR3011	4.5
S.219	PI 676972	4.5
S.226	PI 437160	4.5
S.024	PI 438496 B	5
S.028	PI 578499 A	5
S.030	PI 567690	5
S.064	PI 591539	5
S.081	AR13BSR	5
S.106	IAR2110SDSSCNBSR	5
S.120	PI 639528 B	5
S.122	IAR1905SCNBSR	5
S.137	AR10SDS	5
S.149	IAR2108BSR	5
S.181	IAR2803SCN	5
S.196	PI 438309	5
S.211	PI 578477 A	5
S.231	PI538377	5
S.235	PI 548411	5
S.236	PI 393535	5
S.004	PI 438083	5.5
S.006	PI 54615 -1	5.5
S.039	PI 476352 B	5.5
S.040	PI 391577	5.5
S.043	PI 458505	5.5
S.048	PI 84631	5.5
S.058	PI 475783 B	5.5
S.060	PI 567262 A	5.5
S.065	PI 437863 A	5.5
S.068	PI 567519	5.5
S.071	PI 79691 -4	5.5
S.087	PI 416748	5.5
S.100	PI 603594	5.5
S.117	PI 437462 A	5.5
S.143	IAR1903SCN	5.5
S.229	AR20SBR	5.5
S.012	PI 87617	6
S.047	PI 467347	6
S.095	PI 548587	6
S.108	A95483010(IA1008)	6
S.125	IAR3006BSR	6
S.136	PI 603399	6
S.145	IAR2801SCN	6
S.152	IAR2101SCN	6
S.154	PI 232989	6
S.162	PI 548561	6
S.175	PI 548360	6
S.192	PI 471899	6
S.205	PI 81041	6
S.210	IAR2804SCN	6
S.216	IAR2805SDS	6
S.224	PI 548356	6
S.234	S146205DRTRes(2)	6
S.044	PI 86006	6.5
S.069	PI 437793	6.5
S.070	PI 87631 -1	6.5
S.094	IAR2109SCNSDSBSR	6.5
S.101	PI 603442	6.5
S.131	PI 597464	6.5
S.146	PI 603497	6.5
S.180	PI 437695 A	6.5
S.189	PI 548511	6.5
S.213	PI 587563 B	6.5
S.232	PI 552538	6.5
S.005	PI 532463 B	7
S.011	PI 91160	7
S.038	PI 437110 A	7
S.050	PI 291310 C	7
S.057	PI 468408 B	7
S.085	IAR2107SCNBSR	7
S.089	PI 639543	7
S.096	IA164010SER	7
S.194	PI 548362	7
S.204	PI91349	7
S.208	PI 567731	7
S.220	PI 544354	7
S.075	PI 68521 -1	7.5
S.088	PI 603556	7.5
S.130	IAR2106SCN	7.5
S.155	IAR3007SCN	7.5
S.170	PI 684675	7.5
S.184	PI 437376 A	7.5
S.190	PI 587982 A	7.5
S.198	IAR2703BSRSDS	7.5
S.009	PI 437838	8
S.018	FC 29333	8
S.020	PI 291309 D	8
S.055	PI 417015	8
S.083	PI 468903	8
S.092	IAR2002SCN	8
S.097	IAR2100SDSSCN	8
S.112	IAR2701SCN/BSR	8
S.119	IAR1008SCN/Phyto	8
S.138	PI 603488	8
S.140	PI 603389	8
S.141	AR11SDS/SCN	8
S.008	PI 84656	8.5
S.036	PI 458510	8.5
S.072	PI 437776	8.5
S.150	PI 612730	8.5
S.156	IAR2103SCN	8.5
S.161	PI 407948	8.5
S.186	PI 542044	8.5
S.207	IAR2809SCNBSR	8.5
S.017	PI 464920 B	9
S.019	PI 89005 -5	9
S.034	PI 54608 -1	9
S.077	PI 507293 B	9
S.086	IAR2104SCN/BSR	9
S.102	AR15Phyto	9
S.103	IAR2802BSR	9
S.132	A95684043	9
S.169	IAR2701	9
S.209	PI 548178	9
S.223	PI91102	9
S.239	IAR3014SCN	9
S.035	PI 68604 -1	9.5
S.054	PI 567558	9.5
S.056	PI 437690	9.5
S.099	PI 594456 A	9.5
S.200	PI 548571	9.5
S.214	PI 471931	9.5
S.082	PI 404169 B	10
S.098	IAR2602SCN	10
S.147	AR5SCN	10
S.188	PI 647960	10
S.059	PI 87620	10.5
S.061	PI 567418 A	10.5
S.093	PI 567325 A	10.5
S.111	PI 603463	10.5
S.113	IAR1902SCN	10.5
S.124	PI 504497	10.5
S.179	PI 437500 A	10.5
S.045	PI 490766	11
S.052	PI 81785	11
S.062	PI 70080	11
S.151	AR14SCN	11
S.195	PI54591	11
S.203	IAR2807SCNBSR	11
S.002	PI 437112 A	11.5
S.010	PI 567357	11.5
S.049	PI 506942	11.5
S.160	PI 603549	11.5
S.230	S992281FLDSus	11.5
S.233	PI 654356	11.5
S.053	PI 475820	12
S.084	AR16SCN	12
S.128	IAR2705BSR	12
S.090	IA2050	13
S.063	PI 391583	13.5
S.118	AR18SCN	13.5
S.215	PI 548349	14.5
Average		6.14017

## Sheet: Supplemental Table 4
Supplementary Table 4: Annotated genes along with their IDs discovered from the 133,071 kb haploblock containing a significant leaf-flipping phenotype-associated SNP mapped to Chromosome 1.
SN	Chromosome	type	start	end	id_named	Annotation	Differential Expression
1	1	gene	51427114	51428066	Glyma.01G165750	GSS_Ba124A02 Rj4-containing gene locus (found to code thaumatin like protein )	-							Glyma.01G165750
2	1	gene	51431407	51432824	Glyma.01G165800	Glycine max thaumatin like protein	-							Glyma.01G165800	ancestorIdentifier=Glyma.01G165800.Wm82.a2.v1
3	1	gene	51448056	51450481	Glyma.01G165900	GSS_Ba201P23 Rj4-containing gene locus	-							Glyma.01G165900	ancestorIdentifier=Glyma.01G165900.Wm82.a2.v1
4	1	gene	51464787	51465683	Glyma.01G166000	Glycine soja chaperone protein dnaJ 11, chloroplastic-like (role in plant growth, development and stress control)	-							Glyma.01G166000	ancestorIdentifier=Glyma.01G166000.Wm82.a2.v1
5	1	gene	51475431	51481071	Glyma.01G166100	calcium-dependent protein kinase 28 (tolerancy under water deficiency and osmotic stress in potato; respose to drought stress in soybean)	-							Glyma.01G166100	ancestorIdentifier=Glyma.01G166100.Wm82.a2.v1
6	1	gene	51506090	51508974	Glyma.01G166200	2-oxoglutarate 3-dioxygenase (2-oxyglutarate in combination with foliar N mitigated the adverse effects of drought stress in soybean) (provided drought and salt tolerance in potato)	-							Glyma.01G166200	ancestorIdentifier=Glyma.01G166200.Wm82.a2.v1
7	1	gene	51510838	51512779	Glyma.01G166300	uncharacterized protein	-							Glyma.01G166300	ancestorIdentifier=Glyma.01G166300.Wm82.a2.v1
8	1	gene	51512967	51544894	Glyma.01G166400	transformation/transcription domain-associated protein	-							Glyma.01G166400	ancestorIdentifier=Glyma.01G166400.Wm82.a2.v1
9	1	gene	51549872	51551353	Glyma.01G166500	WEB family protein At3g51220-like	-							Glyma.01G166500	ancestorIdentifier=Glyma.01G166500.Wm82.a2.v1
10	1	gene	51552360	51555041	Glyma.01G166600	transcription initiation factor TFIID subunit 14b-like	-							Glyma.01G166600	ancestorIdentifier=Glyma.01G166600.Wm82.a2.v1
11	1	gene	51556254	51560185	Glyma.01G166700	GSS_Ba201P23 Rj4-containing gene locus	-							Glyma.01G166700	ancestorIdentifier=Glyma.01G166700.Wm82.a2.v1

## Sheet: Supplemental Table 5
Supplementary Table 5: Annotated genes along with their IDs discovered from the 121,631 kb haploblock containing a significant leaf-flipping phenotype-associated SNP mapped to Chromosome 20.
SN	Chromosome	type	start	end	ids_named	Annotation	Differential Expression
1	20	gene	47495901	47496811	Glyma.20G245000	uncharacterized protein	-
2	20	gene	47500442	47511676	Glyma.20G245100	glycinol 2-dimethylallyltransferase	+
3	20	gene	47515172	47522625	Glyma.20G245300	2-isopropylmalate synthase 2	-
4	20	gene	47525193	47530004	Glyma.20G245400	transmembrane protein	-
5	20	gene	47534135	47535507	Glyma.20G245500	proteasome subunit beta type-2-B-lik	-
6	20	gene	47538944	47543535	Glyma.20G245600	PTI1-like tyrosine-protein kinase 3	-
7	20	gene	47544391	47544783	Glyma.20G245700	proton pump-interactor 1-like	-
8	20	gene	47545558	47548390	Glyma.20G245800	gem-associated protein 2	-
9	20	gene	47551122	47555767	Glyma.20G245900	uncharacterized protein	-
10	20	gene	47558830	47566188	Glyma.20G246100	UDP-galactose/UDP-glucose transporter	-
11	20	gene	47576667	47582357	Glyma.20G246200	inositol transporter 1	-
12	20	gene	47583694	47586148	Glyma.20G246300	inositol transporter 1	-
13	20	gene	47586962	47593243	Glyma.20G246400	bZIP transcription factor	-
14	20	gene	47595959	47597776	Glyma.20G246500	inositol transporter 1	-
15	20	gene	47598096	47601613	Glyma.20G246600	G-type lectin S-receptor-like serine/threonine-protein kinase	-
16	20	gene	47602229	47604860	Glyma.20G246700	RGG repeats nuclear RNA binding protein A-like	-
17	20	gene	47606256	47610408	Glyma.20G246800	selenoprotein O-like	-
18	20	gene	47611568	47616578	Glyma.20G246900	EMSY-LIKE 3	-
19	20	gene	47615775	47617532	Glyma.20G247000	uncharacteried protein	-

## Sheet: Supplementary Table 6
Supplementary Table 6: Mean sensors score for the ratio of temperature to humidity of the selected 47 genotypes
Plot_No	Genotypes	Mean
161	PI 407948	2.54637
164	PI 617045	2.466
165	PI 603560	2.582
167	S 141625DRTRES(2)	1.75682
168	PI 416937	1.38479
170	PI 684675	2.52725
171	PI 471938	2.54802
172	PI 567519	2.61292
176	PI 548521*	2.63426
180	PI 437500 A	2.35046
182	IAR2105SCN*	2.59341
183	PI 556758	2.47696
185	S146205DRTRes(1)	2.24928
187	PI 567774 B	2.53959
188	PI 647960	2.64099
189	PI 548511*	2.31749
190	PI 587982 A	1.66525
191	PI 567596	2.49337
192	PI 471899	2.51578
194	PI 548362	2.41556
195	PI 54591	2.00398
196	PI 4383098*	2.04695
201	PI 87631-1	2.47505
202	PI 89008	2.55531
204	PI 91349	2.5802
205	PI 81041	2.52565
206	PI 253651C	2.55015
208	PI 567731*	1.36621
210	IAR2804SCN	2.46457
211	PI 578477A	2.51195
212	IAR3011	2.55767
213	PI 587563 B	2.00549
214	PI 471931	2.63456
217	PI 603675	2.13577
220	PI 544354	2.01019
222	PI 548302	2.65057
223	PI 91102	2.50361
225	S141625DRTRes(1)	2.33843
228	S121362FLDRes	2.52247
230	S992281FLDSus	2.1906
231	PI 538377	1.39429
233	PI 654356	2.57164
234	S146205DRTRes(2)	2.50634
236	PI 393535	2.6672
237	PI 458517	2.56993
238	S132743DRTSus	2.41607
240	PI 578504	1.87021
Average		2.33918

## Sheet: Supplementary Table 7 
Supplementary Table 7: Annotated genes along with their IDs discovered from the 297,437 kb haploblock containing a significant humidity/temperature ratio phenotype-associated SNP mapped to the northern arm of Chromosome 4.
SN	Chromosome	Start	End	Gene_ID	Annotation	Differential Expression
1	4	7536139	7543480	Glyma.04G088100	KH domain-containing protein HEN4	-
2	4	7542886	7547527	Glyma.04G088200	amino acid permease 6-like	-
3	4	7553014	7571427	Glyma.04G088300	protein FAM135B	-
4	4	7576359	7576508	Glyma.04G088350	uncharacterized	-
5	4	7577883	7582042	Glyma.04G088400	xylulose kinase 2	-
6	4	7584077	7586592	Glyma.04G088500	alpha-tubulin 1	+
7	4	7596702	7596839	Glyma.04G088601	uncharacterized	-
8	4	7608311	7612300	Glyma.04G088700	receptor protein-tyrosine kinase CEPR1	-
9	4	7643126	7646642	Glyma.04G088800	receptor-like protein kinase 7	-
10	4	7684413	7685341	Glyma.04G088900	sucrose transport protein SUC4-like	-
11	4	7697829	7700572	Glyma.04G089000	protein DETOXIFICATION 48	-
12	4	7724834	7724938	Glyma.04G089066	uncharacterized	-
13	4	7732624	7737849	Glyma.04G089132	uncharacterized	-
14	4	7740811	7746771	Glyma.04G089200	sucrose transport protein SUC4	-
15	4	7754760	7759285	Glyma.04G089300	probable beta-1,4-xylosyltransferase IRX9H	-
16	4	7763441	7790012	Glyma.04G089400	uncharacterized	-
17	4	7795654	7796610	Glyma.04G089500	uncharacterized	-
18	4	7796926	7798914	Glyma.04G089600	uncharacterized	-
19	4	7801765	7808170	Glyma.04G089700	phosphoenolpyruvate carboxykinase (ATP) 1	+
20	4	7820358	7823236	Glyma.04G089800	glutamyl-tRNA reductase 1	-
21	4	7830363	7833576	Glyma.04G089851	E3 ubiquitin-protein ligase WAV3-like	-

## Sheet: Supplementary Table 8
Supplementary Table 8: Characterization of the annotated genes discovered from the 323,760 kb haploblock region mapped to the southern arm of Chromosome 4. 0 = reference allele (drought tolerance); 2 = alternative allele (drought sensitive); W82 V4, Williams 82 reference genome Version 4.
											PI 416937	PI 538377	PI 587982	S141625DRTRES(2)	PI 578504	IAR2105	PI 567519	Genotype
SN	Chromosome	Start	End	Gene Length	Gene_ID	Annotation	Differential Expression	Mutation Type			1.384	1.39	1.67	1.76	1.87	2.593	2.61	H/T Index
1	4	42299722	42306084	6362	Glyma.04G173500	WRKY transcription factor	-	frameshift_variant	CT	C	0	0	0	0	2	0	0
2	4	42344305	42345892	1587	Glyma.04G173800	ATP Synthase	-
3	4	42368538	42371615	3077	Glyma.04G173900	Pectate lyase P59	-
4	4	42376243	42377303	1060	Glyma.04G174000	AAA-ATPase	-	missense_variant	C	T	2	0	2	0	0	2	2
5	4	42397042	42398289	1247	Glyma.04G174200	PSR 1 like protein	-
6	4	42400052	42402975	2923	Glyma.04G174300	Mitochondrial outer membrane protein porin 1	-	missense_variant	G	T	0	0	0	0	0	0	0
7	4	42424203	42425824	1621	Glyma.04G174400	uncharacterized protein	-	missense_variant	G	C	0	0	0	0	0	2	2
8	4	42428079	42429286	1207	Glyma.04G174467	homeobox-leucine zipper protein HAT5-like	-	conservative_inframe_insertion	A	ACTT	0	0	0	0	0	2	2
								frameshift_variant	A	AGATGGAAAAGGACTATGATT	0	0	0	0	0	2	0
9	4	42429292	42430970	1678	Glyma.04G174533	homeobox-leucine zipper protein HAT5-like	-
10	4	42454040	42457799	3759	Glyma.04G174600	isopiperitenol/(-)-carveol dehydrogenase	-
11	4	42466815	42471721	4906	Glyma.04G174700	(LRR receptor-like serine/threonine-protein kinase)	-	missense_variant	C	T	0	0	0	0	0	0	2
								stop_gained			X	X	X	X	X	X	2
								missense_variant			X	0	X	0	X	X	2
12	4	42476530	42483110	6580	Glyma.04G174800	Glycine max ATPase 11, plasma membrane-type	-	frameshift_variant	G	GC	2	2	2	2	X	2	2
13	4	42525369	42528676	3307	Glyma.04G175000	uncharacterized protein	-	frameshift_variant	A	AT	0	0	0	0	0	0	2
								missense_variant	A	C	0	0	0	0	0	0	2
								missense_variant	A	G	0	0	0	0	0	0	2
								stop_gained	C	T	0	0	0	0	X	0	2
								missense_variant	T	A	0	0	0	0	2	0	2
14	4	42574504	42582272	7768	Glyma.04G175100	dnaJ homolog subfamily B member 1	-	frameshift_variant	T	TA	0	0	0	0	X	0	2
15	4	42613674	42614754	1080	Glyma.04G175200	uncharacterized protein	-
16	4	42618134	42623482	5348	Glyma.04G175300	calcium-dependent protein kinase	-
Note: Genes with white background have no mutation

## Sheet: Supplementary Table 9
Supplementary Table 9: An indel identified in the 3'-end region of the GmATB1 gene differentially expressed during drought stress. 0 = reference allele (drought tolerance); 2 = alternative allele (drought sensitive); W82 V4, Williams 82 reference genome Version 4.
Chromosome	Position (W82 V4)	Reference Allele	Alternative Allele	Accession	Sensor Score	Allele Score	SNP POSITION	Copy Number of INDEL
4	7583850	(CCGGTATGAACTTTATTAATTTAATAA) x 2	Absent	PI 416937	1.384	0	AA	2
4	7679397	A	G	PI 538377	1.39	0	AA	2
				PI 587982	1.67	0	AA	2
				S141625DRTRES(2)	1.76	0	AA	2
				PI 578504	1.87	0	AA	2
				IAR2105	2.593	2	GG	0
				PI 567519	2.61	2	GG	0
				PI 567731	1.37	0	AA	2

## Sheet: Supplemental Table 10
Supplementary Table 10: Candidate transcription factors that bind to CCGGTATGAACTTTATTAATTTAATAA motif identified in the in the 3'-end of the GmATB1 gene.
TF Family	TF ID or Motif Name	Position	Hit Sequence	Strand	Similar Score
AT-Hook	AT4G21895;AT5G62260	10	acttTATTAatt	+	0.91
Dof	AT4G38000	10	aCTTTAtta	-	1
Homeodomain	AT1G28420;AT5G44180	5	tATGAAct	+	1
Homeodomain; bZIP; HD-ZIP	AT3G61890	13	ttaTTAATtt	+	0.93
Homeodomain; bZIP; HD-ZIP	AT3G61890	13	ttATTAAttt	-	0.93
Homeodomain; HD-ZIP	AT1G05230;AT1G17920;AT3G61150;AT4G00730;AT5G46880	13	ttaTTAATtta	+	0.94
Homeodomain; bZIP; HD-ZIP; WOX	AT4G35550	15	atTAATTtaa	+	0.95
Dof	AT1G29160;AT1G64620;AT2G37590;AT3G21270;AT3G45610;AT3G47500;AT4G38000;AT5G39660;AT5G60200;AT5G60850;AT5G62940;AT2G46590;AT1G07640;AT1G21340;AT1G26790;AT1G47655;AT1G51700;AT1G69570;AT2G28510;AT2G28810;AT2G34140;AT3G50410;AT3G55370;AT3G61850;AT4G00940;AT4G21050;AT4G21080;AT4G24060;AT5G02460;AT5G62430;AT5G65590;AT5G66940	10	ACTTT	-	1
ZF-HD	AT1G75240	15	ATTAA	+	1
ZF-HD	AT1G75240	16	TTAAT	-	1
ZF-HD	AT1G75240	21	TTAAT	-	1
AP2; ERF	AT3G14230	19	ATTTA	+	0.8
ARID	AT3G13350	13	TTATTa	+	1
ARID	AT3G13350	22	tAATAA	-	1
ARID; Sox	AT1G76110	14	tATTAAtttaa	-	0.96
ARID; Sox	AT1G76110	16	ttaatTTAATa	+	0.99
Homeodomain; HD-ZIP	AT3G61150	13	ttATTAAttta	-	0.89
Homeodomain; HD-ZIP	AT3G61150	13	ttATTAAttta	-	0.89
(Motif sequence only)	MYBCOREATCYCB1	1	CCGGT	-	0.8
Similar Scores ranged from 0.0–1.0; and they rpresent the degree of similarity between the predicted sequence and the binding motifs of a transcription factor. 1.0 = Perfect match to the consensus. 0.8 = Strong match with minor deviations. <0.7 = Weak/poor match (likely non-functional).

[truncated: 2 more sheets: Supplementary Table 11, Supplemental Table 12]
